# Supplementary material for: Identification of collaborative driver pathways in breast cancer
Source: BMC Genomics. 2014 Jul 17;15(1):605. doi: 10.1186/1471-2164-15-605 (PMC4111852; doi:10.1186/1471-2164-15-605)
Supplement: Supplementary file 2 — Additional file 2: Supplementary tables. This .xls file contains details of selected pathway and pathway collaboration for each subtype. (XLSX 65 KB) [file 12864_2014_6279_MOESM2_ESM.xlsx]

## Sheet: Path_enrichement(Step1)
This tab shows pathway enrichment analysis in step 1 of MUDPAC, with each pathway ID, name, size, P-value and FDR.
Basal-like					HER2+					Luminal-A					Luminal-B
Pathway	Size	P-value	FDR		Pathway	Size	P-value	FDR		Pathway	Size	P-value	FDR		Pathway	Size	P-value	FDR
path:hsa04512[ ECM-receptor interaction ]	42	0	0		path:hsa04810[ Regulation of actin cytoskeleton ]	59	0.0078	0.266		path:hsa00562[ Inositol phosphate metabolism ]	39	0.0004	0.0266667		path:hsa04510[ Focal adhesion ]	100	0.0008	0.1
path:hsa04974[ Protein digestion and absorption ]	33	0.0008	0.08		path:hsa04530[ Tight junction ]	37	0.0096	0.266		path:hsa04150[ mTOR signaling pathway ]	21	0.0004	0.0266667		path:hsa04144[ Endocytosis ]	59	0.0022	0.1
path:hsa04510[ Focal adhesion ]	83	0.0018	0.12		path:hsa03015[ mRNA surveillance pathway ]	22	0.0106	0.266		path:hsa04510[ Focal adhesion ]	109	0.0004	0.0266667		path:hsa04915[ Estrogen signaling pathway ]	40	0.003	0.1
path:hsa04970[ Salivary secretion ]	38	0.0066	0.224		path:hsa04512[ ECM-receptor interaction ]	36	0.0114	0.266		path:hsa04151[ PI3K-Akt signaling pathway ]	150	0.0006	0.03		path:hsa04115[ p53 signaling pathway ]	19	0.0036	0.1
path:hsa04020[ Calcium signaling pathway ]	81	0.0072	0.224		path:hsa04020[ Calcium signaling pathway ]	66	0.0118	0.266		path:hsa04144[ Endocytosis ]	77	0.0018	0.05		path:hsa04530[ Tight junction ]	57	0.0036	0.1
path:hsa04973[ Carbohydrate digestion and absorption ]	17	0.0076	0.224		path:hsa04510[ Focal adhesion ]	75	0.0122	0.266		path:hsa04724[ Glutamatergic synapse ]	60	0.0018	0.05		path:hsa04070[ Phosphatidylinositol signaling system ]	37	0.0044	0.1
path:hsa04151[ PI3K-Akt signaling pathway ]	121	0.0088	0.224		path:hsa04310[ Wnt signaling pathway ]	32	0.014	0.266		path:hsa04070[ Phosphatidylinositol signaling system ]	49	0.0024	0.05		path:hsa04724[ Glutamatergic synapse ]	47	0.0048	0.1
path:hsa04530[ Tight junction ]	52	0.0102	0.224		path:hsa00430[ Taurine and hypotaurine metabolism ]	5	0.0144	0.266		path:hsa04115[ p53 signaling pathway ]	21	0.0026	0.05		path:hsa00562[ Inositol phosphate metabolism ]	26	0.0056	0.1
path:hsa02010[ ABC transporters ]	24	0.0106	0.224		path:hsa04911[ Insulin secretion ]	29	0.017	0.266		path:hsa04530[ Tight junction ]	61	0.0026	0.05		path:hsa04976[ Bile secretion ]	30	0.0056	0.1
path:hsa04310[ Wnt signaling pathway ]	43	0.0112	0.224		path:hsa04141[ Protein processing in endoplasmic reticulum ]	35	0.018	0.266		path:hsa04912[ GnRH signaling pathway ]	46	0.0028	0.05		path:hsa04066[ HIF-1 signaling pathway ]	48	0.0058	0.1
path:hsa04726[ Serotonergic synapse ]	36	0.0146	0.244444		path:hsa04971[ Gastric acid secretion ]	26	0.0186	0.266		path:hsa04020[ Calcium signaling pathway ]	89	0.003	0.05		path:hsa04020[ Calcium signaling pathway ]	67	0.007	0.1
path:hsa00640[ Propanoate metabolism ]	11	0.0158	0.244444		path:hsa04974[ Protein digestion and absorption ]	33	0.0188	0.266		path:hsa04728[ Dopaminergic synapse ]	50	0.0034	0.05		path:hsa04110[ Cell cycle ]	37	0.007	0.1
path:hsa04010[ MAPK signaling pathway ]	85	0.0188	0.244444		path:hsa04725[ Cholinergic synapse ]	34	0.0196	0.266		path:hsa04390[ Hippo signaling pathway ]	49	0.0036	0.05		path:hsa04150[ mTOR signaling pathway ]	27	0.0072	0.1
path:hsa04713[ Circadian entrainment ]	38	0.0194	0.244444		path:hsa04912[ GnRH signaling pathway ]	31	0.0196	0.266		path:hsa04713[ Circadian entrainment ]	50	0.0036	0.05		path:hsa04146[ Peroxisome ]	24	0.0076	0.1
path:hsa04911[ Insulin secretion ]	36	0.02	0.244444		path:hsa04960[ Aldosterone-regulated sodium reabsorption ]	10	0.0216	0.266		path:hsa04972[ Pancreatic secretion ]	44	0.004	0.05		path:hsa04972[ Pancreatic secretion ]	37	0.0076	0.1
path:hsa04972[ Pancreatic secretion ]	38	0.0224	0.244444		path:hsa00350[ Tyrosine metabolism ]	11	0.024	0.266		path:hsa04974[ Protein digestion and absorption ]	41	0.004	0.05		path:hsa04911[ Insulin secretion ]	42	0.0088	0.1
path:hsa04080[ Neuroactive ligand-receptor interaction ]	90	0.0256	0.244444		path:hsa03460[ Fanconi anemia pathway ]	13	0.0244	0.266		path:hsa04360[ Axon guidance ]	60	0.0048	0.0564706		path:hsa04912[ GnRH signaling pathway ]	33	0.0088	0.1
path:hsa04630[ Jak-STAT signaling pathway ]	43	0.029	0.244444		path:hsa04340[ Hedgehog signaling pathway ]	11	0.0254	0.266		path:hsa00230[ Purine metabolism ]	61	0.0066	0.0715789		path:hsa04713[ Circadian entrainment ]	44	0.009	0.1
path:hsa00310[ Lysine degradation ]	20	0.0294	0.244444		path:hsa04970[ Salivary secretion ]	29	0.0262	0.266		path:hsa04725[ Cholinergic synapse ]	47	0.0068	0.0715789		path:hsa04360[ Axon guidance ]	53	0.0102	0.102857
path:hsa04360[ Axon guidance ]	50	0.0298	0.244444		path:hsa04120[ Ubiquitin mediated proteolysis ]	32	0.0266	0.266		path:hsa04512[ ECM-receptor interaction ]	60	0.0072	0.072		path:hsa04728[ Dopaminergic synapse ]	47	0.0106	0.102857
path:hsa04910[ Insulin signaling pathway ]	48	0.032	0.244444		path:hsa04660[ T cell receptor signaling pathway ]	31	0.032	0.274909		path:hsa04145[ Phagosome ]	59	0.0084	0.08		path:hsa04730[ Long-term depression ]	23	0.0108	0.102857
path:hsa04976[ Bile secretion ]	29	0.034	0.244444		path:hsa04144[ Endocytosis ]	45	0.033	0.274909		path:hsa04911[ Insulin secretion ]	42	0.0104	0.0945455		path:hsa04151[ PI3K-Akt signaling pathway ]	138	0.0114	0.103636
path:hsa00230[ Purine metabolism ]	50	0.0352	0.244444		path:hsa04010[ MAPK signaling pathway ]	64	0.0376	0.274909		path:hsa02010[ ABC transporters ]	29	0.0114	0.096		path:hsa04270[ Vascular smooth muscle contraction ]	39	0.0148	0.126667
path:hsa04110[ Cell cycle ]	35	0.0358	0.244444		path:hsa04916[ Melanogenesis ]	22	0.0376	0.274909		path:hsa00052[ Galactose metabolism ]	14	0.0118	0.096		path:hsa03013[ RNA transport ]	53	0.0152	0.126667
path:hsa00330[ Arginine and proline metabolism ]	13	0.0366	0.244444		path:hsa03013[ RNA transport ]	39	0.0378	0.274909		path:hsa00051[ Fructose and mannose metabolism ]	9	0.012	0.096		path:hsa04974[ Protein digestion and absorption ]	40	0.0178	0.138462
path:hsa04514[ Cell adhesion molecules (CAMs) ]	47	0.0368	0.244444		path:hsa04973[ Carbohydrate digestion and absorption ]	11	0.0426	0.274909		path:hsa04010[ MAPK signaling pathway ]	102	0.0136	0.1		path:hsa04060[ Cytokine-cytokine receptor interaction ]	64	0.018	0.138462
path:hsa04666[ Fc gamma R-mediated phagocytosis ]	32	0.0368	0.244444		path:hsa04723[ Retrograde endocannabinoid signaling ]	38	0.0432	0.274909		path:hsa04971[ Gastric acid secretion ]	36	0.0138	0.1		path:hsa04914[ Progesterone-mediated oocyte maturation ]	34	0.0194	0.143704
path:hsa04670[ Leukocyte transendothelial migration ]	36	0.0382	0.244444		path:hsa04210[ Apoptosis ]	20	0.0442	0.274909		path:hsa04730[ Long-term depression ]	30	0.014	0.1		path:hsa04973[ Carbohydrate digestion and absorption ]	23	0.0214	0.145806
path:hsa04060[ Cytokine-cytokine receptor interaction ]	58	0.0396	0.244444		path:hsa02010[ ABC transporters ]	19	0.0448	0.274909		path:hsa04141[ Protein processing in endoplasmic reticulum ]	43	0.0158	0.105333		path:hsa04970[ Salivary secretion ]	39	0.0218	0.145806
path:hsa04141[ Protein processing in endoplasmic reticulum ]	40	0.0398	0.244444		path:hsa04110[ Cell cycle ]	24	0.0452	0.274909		path:hsa04310[ Wnt signaling pathway ]	50	0.0158	0.105333		path:hsa00310[ Lysine degradation ]	26	0.022	0.145806
path:hsa04725[ Cholinergic synapse ]	48	0.0418	0.244444		path:hsa04070[ Phosphatidylinositol signaling system ]	26	0.0504	0.274909		path:hsa04110[ Cell cycle ]	40	0.017	0.105455		path:hsa04725[ Cholinergic synapse ]	48	0.0226	0.145806
path:hsa04978[ Mineral absorption ]	19	0.0428	0.244444		path:hsa00270[ Cysteine and methionine metabolism ]	7	0.0546	0.274909		path:hsa04961[ Endocrine and other factor-regulated calcium reabsorption ]	20	0.017	0.105455		path:hsa04512[ ECM-receptor interaction ]	58	0.0236	0.1475
path:hsa04270[ Vascular smooth muscle contraction ]	41	0.0446	0.244444		path:hsa00670[ One carbon pool by folate ]	6	0.0548	0.274909		path:hsa04810[ Regulation of actin cytoskeleton ]	97	0.0174	0.105455		path:hsa04971[ Gastric acid secretion ]	38	0.0258	0.156364
path:hsa00190[ Oxidative phosphorylation ]	21	0.0454	0.244444		path:hsa04360[ Axon guidance ]	45	0.055	0.274909		path:hsa04976[ Bile secretion ]	31	0.0186	0.109412		path:hsa04721[ Synaptic vesicle cycle ]	19	0.0276	0.162353
path:hsa00620[ Pyruvate metabolism ]	6	0.0492	0.244444		path:hsa00410[ beta-Alanine metabolism ]	9	0.0556	0.274909		path:hsa04666[ Fc gamma R-mediated phagocytosis ]	44	0.024	0.131579		path:hsa04010[ MAPK signaling pathway ]	90	0.0302	0.163077
path:hsa04390[ Hippo signaling pathway ]	43	0.0504	0.244444		path:hsa04062[ Chemokine signaling pathway ]	39	0.0582	0.274909		path:hsa04630[ Jak-STAT signaling pathway ]	68	0.0244	0.131579		path:hsa04210[ Apoptosis ]	28	0.0304	0.163077
path:hsa04710[ Circadian rhythm ]	11	0.051	0.244444		path:hsa04380[ Osteoclast differentiation ]	28	0.0586	0.274909		path:hsa04514[ Cell adhesion molecules (CAMs) ]	59	0.0246	0.131579		path:hsa04514[ Cell adhesion molecules (CAMs) ]	52	0.031	0.163077
path:hsa00561[ Glycerolipid metabolism ]	18	0.0514	0.244444		path:hsa04650[ Natural killer cell mediated cytotoxicity ]	35	0.0588	0.274909		path:hsa00970[ Aminoacyl-tRNA biosynthesis ]	13	0.025	0.131579		path:hsa04961[ Endocrine and other factor-regulated calcium reabsorption ]	23	0.0316	0.163077
path:hsa04520[ Adherens junction ]	28	0.0524	0.244444		path:hsa04721[ Synaptic vesicle cycle ]	20	0.0598	0.274909		path:hsa04726[ Serotonergic synapse ]	52	0.0258	0.132308		path:hsa04145[ Phagosome ]	39	0.0318	0.163077
path:hsa04721[ Synaptic vesicle cycle ]	13	0.0526	0.244444		path:hsa00360[ Phenylalanine metabolism ]	5	0.06	0.274909		path:hsa04120[ Ubiquitin mediated proteolysis ]	54	0.027	0.134634		path:hsa04260[ Cardiac muscle contraction ]	22	0.0354	0.174884
path:hsa04810[ Regulation of actin cytoskeleton ]	74	0.053	0.244444		path:hsa00970[ Aminoacyl-tRNA biosynthesis ]	12	0.0614	0.274909		path:hsa04970[ Salivary secretion ]	40	0.0276	0.134634		path:hsa00514[ Other types of O-glycan biosynthesis ]	7	0.036	0.174884
path:hsa04070[ Phosphatidylinositol signaling system ]	38	0.0546	0.244444		path:hsa04976[ Bile secretion ]	22	0.0638	0.274909		path:hsa00982[ Drug metabolism - cytochrome P450 ]	28	0.0318	0.149767		path:hsa04012[ ErbB signaling pathway ]	41	0.037	0.174884
path:hsa04144[ Endocytosis ]	60	0.0562	0.244444		path:hsa03040[ Spliceosome ]	20	0.0658	0.274909		path:hsa04080[ Neuroactive ligand-receptor interaction ]	105	0.0322	0.149767		path:hsa00230[ Purine metabolism ]	50	0.0376	0.174884
path:hsa00512[ Mucin type O-Glycan biosynthesis ]	14	0.0566	0.244444		path:hsa04012[ ErbB signaling pathway ]	32	0.0668	0.274909		path:hsa04973[ Carbohydrate digestion and absorption ]	19	0.0348	0.155833		path:hsa03015[ mRNA surveillance pathway ]	28	0.0386	0.175455
path:hsa04115[ p53 signaling pathway ]	16	0.0568	0.244444		path:hsa04961[ Endocrine and other factor-regulated calcium reabsorption ]	12	0.07	0.274909		path:hsa04060[ Cytokine-cytokine receptor interaction ]	76	0.0362	0.155833		path:hsa04962[ Vasopressin-regulated water reabsorption ]	16	0.0412	0.183111
path:hsa04145[ Phagosome ]	42	0.0572	0.244444		path:hsa04151[ PI3K-Akt signaling pathway ]	91	0.0708	0.274909		path:hsa04520[ Adherens junction ]	37	0.037	0.155833		path:hsa00330[ Arginine and proline metabolism ]	14	0.0434	0.18449
path:hsa03018[ RNA degradation ]	14	0.0602	0.244444		path:hsa00190[ Oxidative phosphorylation ]	17	0.0716	0.274909		path:hsa04350[ TGF-beta signaling pathway ]	27	0.0372	0.155833		path:hsa04612[ Antigen processing and presentation ]	26	0.0444	0.18449
path:hsa04260[ Cardiac muscle contraction ]	20	0.0612	0.244444		path:hsa04668[ TNF signaling pathway ]	21	0.0716	0.274909		path:hsa03440[ Homologous recombination ]	6	0.0374	0.155833		path:hsa04650[ Natural killer cell mediated cytotoxicity ]	48	0.0448	0.18449
path:hsa04916[ Melanogenesis ]	38	0.0622	0.244444		path:hsa04520[ Adherens junction ]	24	0.0718	0.274909		path:hsa04066[ HIF-1 signaling pathway ]	43	0.0394	0.16		path:hsa04630[ Jak-STAT signaling pathway ]	49	0.0452	0.18449
path:hsa00670[ One carbon pool by folate ]	6	0.0624	0.244444		path:hsa04910[ Insulin signaling pathway ]	36	0.0718	0.274909		path:hsa04723[ Retrograde endocannabinoid signaling ]	47	0.04	0.16		path:hsa04960[ Aldosterone-regulated sodium reabsorption ]	19	0.0506	0.19746
path:hsa00514[ Other types of O-glycan biosynthesis ]	7	0.0632	0.244444		path:hsa00650[ Butanoate metabolism ]	6	0.0728	0.274909		path:hsa04260[ Cardiac muscle contraction ]	22	0.0408	0.16		path:hsa04540[ Gap junction ]	28	0.052	0.19746
path:hsa04380[ Osteoclast differentiation ]	34	0.0636	0.244444		path:hsa03018[ RNA degradation ]	12	0.074	0.274909		path:hsa04340[ Hedgehog signaling pathway ]	17	0.0418	0.160769		path:hsa04964[ Proximal tubule bicarbonate reclamation ]	12	0.0522	0.19746
path:hsa04120[ Ubiquitin mediated proteolysis ]	40	0.0658	0.244444		path:hsa04666[ Fc gamma R-mediated phagocytosis ]	28	0.075	0.274909		path:hsa04270[ Vascular smooth muscle contraction ]	56	0.043	0.162264		path:hsa04660[ T cell receptor signaling pathway ]	41	0.0528	0.19746
path:hsa04640[ Hematopoietic cell lineage ]	25	0.066	0.244444		path:hsa04972[ Pancreatic secretion ]	30	0.0754	0.274909		path:hsa03460[ Fanconi anemia pathway ]	19	0.045	0.165818		path:hsa04142[ Lysosome ]	34	0.0536	0.19746
path:hsa00052[ Galactose metabolism ]	8	0.0702	0.255273		path:hsa00250[ Alanine, aspartate and glutamate metabolism ]	7	0.0756	0.274909		path:hsa03420[ Nucleotide excision repair ]	9	0.0456	0.165818		path:hsa04720[ Long-term potentiation ]	29	0.055	0.19746
path:hsa04730[ Long-term depression ]	28	0.073	0.258947		path:hsa04145[ Phagosome ]	34	0.0774	0.276429		path:hsa04916[ Melanogenesis ]	43	0.0482	0.170159		path:hsa04726[ Serotonergic synapse ]	42	0.0556	0.19746
path:hsa00970[ Aminoacyl-tRNA biosynthesis ]	15	0.0738	0.258947		path:hsa00230[ Purine metabolism ]	38	0.0798	0.277241		path:hsa04915[ Estrogen signaling pathway ]	46	0.049	0.170159		path:hsa00670[ One carbon pool by folate ]	6	0.0578	0.19746
path:hsa04650[ Natural killer cell mediated cytotoxicity ]	38	0.0768	0.26029		path:hsa04514[ Cell adhesion molecules (CAMs) ]	33	0.0804	0.277241		path:hsa04062[ Chemokine signaling pathway ]	65	0.0498	0.170159		path:hsa04710[ Circadian rhythm ]	10	0.0594	0.19746
path:hsa00564[ Glycerophospholipid metabolism ]	30	0.077	0.26029		path:hsa00561[ Glycerolipid metabolism ]	15	0.0832	0.282034		path:hsa04540[ Gap junction ]	39	0.0506	0.170159		path:hsa04910[ Insulin signaling pathway ]	50	0.0604	0.19746
path:hsa00562[ Inositol phosphate metabolism ]	28	0.0786	0.26029		path:hsa04064[ NF-kappa B signaling pathway ]	23	0.0876	0.28359		path:hsa03040[ Spliceosome ]	27	0.052	0.170159		path:hsa04141[ Protein processing in endoplasmic reticulum ]	40	0.0608	0.19746
path:hsa04664[ Fc epsilon RI signaling pathway ]	23	0.0798	0.26029		path:hsa04728[ Dopaminergic synapse ]	33	0.0884	0.28359		path:hsa04668[ TNF signaling pathway ]	35	0.052	0.170159		path:hsa04114[ Oocyte meiosis ]	40	0.0614	0.19746
path:hsa04142[ Lysosome ]	28	0.0848	0.26029		path:hsa04915[ Estrogen signaling pathway ]	31	0.0888	0.28359		path:hsa03020[ RNA polymerase ]	11	0.0534	0.170159		path:hsa04120[ Ubiquitin mediated proteolysis ]	41	0.0614	0.19746
path:hsa04612[ Antigen processing and presentation ]	17	0.085	0.26029		path:hsa04917[ Prolactin signaling pathway ]	19	0.0906	0.28359		path:hsa04721[ Synaptic vesicle cycle ]	21	0.0536	0.170159		path:hsa03450[ Non-homologous end-joining ]	6	0.0622	0.19746
path:hsa04724[ Glutamatergic synapse ]	44	0.0866	0.26029		path:hsa04726[ Serotonergic synapse ]	28	0.092	0.28359		path:hsa04910[ Insulin signaling pathway ]	58	0.0554	0.173125		path:hsa04620[ Toll-like receptor signaling pathway ]	29	0.0646	0.201875
path:hsa04146[ Peroxisome ]	21	0.087	0.26029		path:hsa04727[ GABAergic synapse ]	28	0.0946	0.28359		path:hsa04114[ Oocyte meiosis ]	33	0.0578	0.177846		path:hsa00500[ Starch and sucrose metabolism ]	21	0.0664	0.203529
path:hsa04912[ GnRH signaling pathway ]	37	0.0872	0.26029		path:hsa04977[ Vitamin digestion and absorption ]	3	0.0966	0.28359		path:hsa04920[ Adipocytokine signaling pathway ]	32	0.0598	0.179487		path:hsa00561[ Glycerolipid metabolism ]	20	0.0682	0.203529
path:hsa03030[ DNA replication ]	12	0.0888	0.26029		path:hsa04722[ Neurotrophin signaling pathway ]	33	0.097	0.28359		path:hsa04623[ Cytosolic DNA-sensing pathway ]	21	0.0604	0.179487		path:hsa04916[ Melanogenesis ]	38	0.069	0.203529
path:hsa04610[ Complement and coagulation cascades ]	22	0.0892	0.26029		path:hsa04662[ B cell receptor signaling pathway ]	18	0.0976	0.28359		path:hsa04380[ Osteoclast differentiation ]	47	0.063	0.179487		path:hsa03040[ Spliceosome ]	34	0.0692	0.203529
path:hsa04620[ Toll-like receptor signaling pathway ]	28	0.0898	0.26029		path:hsa04978[ Mineral absorption ]	11	0.099	0.28359		path:hsa04670[ Leukocyte transendothelial migration ]	49	0.0638	0.179487		path:hsa00564[ Glycerophospholipid metabolism ]	26	0.0742	0.206753
path:hsa04350[ TGF-beta signaling pathway ]	27	0.0944	0.263784		path:hsa00310[ Lysine degradation ]	18	0.1012	0.28359		path:hsa04622[ RIG-I-like receptor signaling pathway ]	28	0.0646	0.179487		path:hsa04672[ Intestinal immune network for IgA production ]	8	0.075	0.206753
path:hsa04971[ Gastric acid secretion ]	36	0.0956	0.263784		path:hsa04320[ Dorso-ventral axis formation ]	12	0.1012	0.28359		path:hsa04744[ Phototransduction ]	6	0.0646	0.179487		path:hsa04380[ Osteoclast differentiation ]	45	0.0768	0.206753
path:hsa04914[ Progesterone-mediated oocyte maturation ]	34	0.0958	0.263784		path:hsa00052[ Galactose metabolism ]	7	0.104	0.28359		path:hsa04710[ Circadian rhythm ]	12	0.0656	0.179487		path:hsa04610[ Complement and coagulation cascades ]	29	0.0768	0.206753
path:hsa04114[ Oocyte meiosis ]	35	0.097	0.263784		path:hsa04664[ Fc epsilon RI signaling pathway ]	19	0.1042	0.28359		path:hsa04720[ Long-term potentiation ]	32	0.0664	0.179487		path:hsa04668[ TNF signaling pathway ]	37	0.077	0.206753
path:hsa03010[ Ribosome ]	14	0.0976	0.263784		path:hsa04146[ Peroxisome ]	17	0.1066	0.28359		path:hsa04621[ NOD-like receptor signaling pathway ]	20	0.0668	0.179487		path:hsa03008[ Ribosome biogenesis in eukaryotes ]	29	0.0776	0.206753
path:hsa00250[ Alanine, aspartate and glutamate metabolism ]	10	0.0992	0.264533		path:hsa04350[ TGF-beta signaling pathway ]	18	0.109	0.28359		path:hsa04064[ NF-kappa B signaling pathway ]	34	0.0676	0.179487		path:hsa04310[ Wnt signaling pathway ]	48	0.0778	0.206753
path:hsa03008[ Ribosome biogenesis in eukaryotes ]	21	0.1046	0.275263		path:hsa04370[ VEGF signaling pathway ]	17	0.1092	0.28359		path:hsa04913[ Ovarian steroidogenesis ]	19	0.0692	0.179487		path:hsa00071[ Fatty acid metabolism ]	17	0.079	0.206753
path:hsa04668[ TNF signaling pathway ]	27	0.1098	0.279574		path:hsa03010[ Ribosome ]	13	0.1102	0.28359		path:hsa04660[ T cell receptor signaling pathway ]	43	0.0694	0.179487		path:hsa00010[ Glycolysis / Gluconeogenesis ]	18	0.0796	0.206753
path:hsa03013[ RNA transport ]	39	0.1108	0.279574		path:hsa04630[ Jak-STAT signaling pathway ]	40	0.1106	0.28359		path:hsa00240[ Pyrimidine metabolism ]	29	0.07	0.179487		path:hsa04062[ Chemokine signaling pathway ]	48	0.0828	0.212308
path:hsa00030[ Pentose phosphate pathway ]	5	0.115	0.279574		path:hsa00240[ Pyrimidine metabolism ]	19	0.1132	0.285455		path:hsa04650[ Natural killer cell mediated cytotoxicity ]	47	0.071	0.1795		path:hsa04520[ Adherens junction ]	38	0.085	0.213
path:hsa00600[ Sphingolipid metabolism ]	12	0.1152	0.279574		path:hsa00600[ Sphingolipid metabolism ]	10	0.1178	0.285455		path:hsa04727[ GABAergic synapse ]	37	0.0718	0.1795		path:hsa00260[ Glycine, serine and threonine metabolism ]	11	0.0852	0.213
path:hsa04340[ Hedgehog signaling pathway ]	13	0.1176	0.279574		path:hsa04080[ Neuroactive ligand-receptor interaction ]	70	0.1178	0.285455		path:hsa00310[ Lysine degradation ]	15	0.0736	0.18		path:hsa00532[ Glycosaminoglycan biosynthesis - chondroitin sulfate / dermatan sulfate ]	7	0.0904	0.220952
path:hsa04660[ T cell receptor signaling pathway ]	31	0.1188	0.279574		path:hsa03410[ Base excision repair ]	6	0.1218	0.285455		path:hsa04620[ Toll-like receptor signaling pathway ]	41	0.0754	0.18		path:hsa04722[ Neurotrophin signaling pathway ]	46	0.0924	0.220952
path:hsa04062[ Chemokine signaling pathway ]	50	0.119	0.279574		path:hsa04920[ Adipocytokine signaling pathway ]	11	0.1218	0.285455		path:hsa00980[ Metabolism of xenobiotics by cytochrome P450 ]	28	0.0776	0.18		path:hsa04662[ B cell receptor signaling pathway ]	34	0.0928	0.220952
path:hsa00010[ Glycolysis / Gluconeogenesis ]	11	0.1202	0.279574		path:hsa04390[ Hippo signaling pathway ]	30	0.1222	0.285455		path:hsa00010[ Glycolysis / Gluconeogenesis ]	19	0.0788	0.18		path:hsa04975[ Fat digestion and absorption ]	9	0.0928	0.220952
path:hsa04728[ Dopaminergic synapse ]	38	0.122	0.279574		path:hsa00512[ Mucin type O-Glycan biosynthesis ]	5	0.124	0.285455		path:hsa00670[ One carbon pool by folate ]	6	0.0788	0.18		path:hsa00380[ Tryptophan metabolism ]	13	0.0966	0.227294
path:hsa00240[ Pyrimidine metabolism ]	22	0.1236	0.279574		path:hsa03420[ Nucleotide excision repair ]	8	0.124	0.285455		path:hsa00532[ Glycosaminoglycan biosynthesis - chondroitin sulfate / dermatan sulfate ]	9	0.0796	0.18		path:hsa00120[ Primary bile acid biosynthesis ]	3	0.0994	0.228966
path:hsa03420[ Nucleotide excision repair ]	12	0.126	0.279574		path:hsa04612[ Antigen processing and presentation ]	12	0.1244	0.285455		path:hsa04210[ Apoptosis ]	28	0.0804	0.18		path:hsa03010[ Ribosome ]	23	0.0996	0.228966
path:hsa00592[ alpha-Linolenic acid metabolism ]	10	0.1268	0.279574		path:hsa00010[ Glycolysis / Gluconeogenesis ]	17	0.1256	0.285455		path:hsa04640[ Hematopoietic cell lineage ]	40	0.0804	0.18		path:hsa04727[ GABAergic synapse ]	32	0.1016	0.229213
path:hsa00830[ Retinol metabolism ]	21	0.1272	0.279574		path:hsa03030[ DNA replication ]	5	0.128	0.28764		path:hsa04320[ Dorso-ventral axis formation ]	15	0.081	0.18		path:hsa00591[ Linoleic acid metabolism ]	7	0.102	0.229213
path:hsa04723[ Retrograde endocannabinoid signaling ]	38	0.1278	0.279574		path:hsa04962[ Vasopressin-regulated water reabsorption ]	10	0.1326	0.293333		path:hsa04614[ Renin-angiotensin system ]	5	0.081	0.18		path:hsa04917[ Prolactin signaling pathway ]	23	0.1072	0.238222
path:hsa04210[ Apoptosis ]	24	0.128	0.279574		path:hsa03020[ RNA polymerase ]	7	0.139	0.293333		path:hsa04610[ Complement and coagulation cascades ]	26	0.0832	0.182174		path:hsa04130[ SNARE interactions in vesicular transport ]	9	0.1094	0.24044
path:hsa03060[ Protein export ]	3	0.1294	0.279574		path:hsa04730[ Long-term depression ]	21	0.14	0.293333		path:hsa04012[ ErbB signaling pathway ]	48	0.0838	0.182174		path:hsa04723[ Retrograde endocannabinoid signaling ]	37	0.112	0.24129
path:hsa03015[ mRNA surveillance pathway ]	26	0.1306	0.279574		path:hsa00020[ Citrate cycle (TCA cycle) ]	10	0.1402	0.293333		path:hsa03015[ mRNA surveillance pathway ]	30	0.087	0.187097		path:hsa04666[ Fc gamma R-mediated phagocytosis ]	32	0.1122	0.24129
path:hsa04915[ Estrogen signaling pathway ]	35	0.1314	0.279574		path:hsa04670[ Leukocyte transendothelial migration ]	22	0.141	0.293333		path:hsa00500[ Starch and sucrose metabolism ]	18	0.0908	0.193191		path:hsa00020[ Citrate cycle (TCA cycle) ]	11	0.1148	0.241633
path:hsa00630[ Glyoxylate and dicarboxylate metabolism ]	6	0.1368	0.288		path:hsa03022[ Basal transcription factors ]	5	0.1412	0.293333		path:hsa00350[ Tyrosine metabolism ]	18	0.0918	0.193263		path:hsa00240[ Pyrimidine metabolism ]	17	0.117	0.241633
path:hsa04064[ NF-kappa B signaling pathway ]	20	0.144	0.29732		path:hsa00562[ Inositol phosphate metabolism ]	17	0.1438	0.293333		path:hsa00330[ Arginine and proline metabolism ]	20	0.094	0.195833		path:hsa03460[ Fanconi anemia pathway ]	17	0.117	0.241633
path:hsa00520[ Amino sugar and nucleotide sugar metabolism ]	10	0.1442	0.29732		path:hsa00500[ Starch and sucrose metabolism ]	18	0.1448	0.293333		path:hsa04978[ Mineral absorption ]	20	0.0952	0.196289		path:hsa00480[ Glutathione metabolism ]	7	0.1172	0.241633
path:hsa04622[ RIG-I-like receptor signaling pathway ]	16	0.149	0.3016		path:hsa00120[ Primary bile acid biosynthesis ]	3	0.1462	0.293333		path:hsa03030[ DNA replication ]	7	0.0974	0.198776		path:hsa00450[ Selenocompound metabolism ]	7	0.1184	0.241633
path:hsa04320[ Dorso-ventral axis formation ]	14	0.1502	0.3016		path:hsa04914[ Progesterone-mediated oocyte maturation ]	26	0.1478	0.293333		path:hsa04330[ Notch signaling pathway ]	22	0.1006	0.2024		path:hsa04744[ Phototransduction ]	10	0.1226	0.245049
path:hsa04960[ Aldosterone-regulated sodium reabsorption ]	18	0.1508	0.3016		path:hsa04713[ Circadian entrainment ]	33	0.1492	0.293333		path:hsa00520[ Amino sugar and nucleotide sugar metabolism ]	18	0.1012	0.2024		path:hsa04978[ Mineral absorption ]	15	0.1234	0.245049
path:hsa04961[ Endocrine and other factor-regulated calcium reabsorption ]	19	0.1552	0.307327		path:hsa04620[ Toll-like receptor signaling pathway ]	21	0.1494	0.293333		path:hsa04664[ Fc epsilon RI signaling pathway ]	28	0.105	0.207843		path:hsa00510[ N-Glycan biosynthesis ]	12	0.1238	0.245049
path:hsa03460[ Fanconi anemia pathway ]	15	0.1624	0.31767		path:hsa04720[ Long-term potentiation ]	22	0.1496	0.293333		path:hsa03013[ RNA transport ]	57	0.106	0.207843		path:hsa04640[ Hematopoietic cell lineage ]	32	0.1256	0.245049
path:hsa00510[ N-Glycan biosynthesis ]	14	0.1636	0.31767		path:hsa04913[ Ovarian steroidogenesis ]	15	0.1512	0.293592		path:hsa00830[ Retinol metabolism ]	24	0.1108	0.210566		path:hsa04320[ Dorso-ventral axis formation ]	11	0.1262	0.245049
path:hsa04727[ GABAergic synapse ]	26	0.168	0.320762		path:hsa04115[ p53 signaling pathway ]	15	0.1554	0.298846		path:hsa04722[ Neurotrophin signaling pathway ]	47	0.1108	0.210566		path:hsa03430[ Mismatch repair ]	4	0.1312	0.251852
path:hsa00280[ Valine, leucine and isoleucine degradation ]	12	0.1684	0.320762		path:hsa04260[ Cardiac muscle contraction ]	16	0.1586	0.302095		path:hsa04962[ Vasopressin-regulated water reabsorption ]	12	0.111	0.210566		path:hsa04370[ VEGF signaling pathway ]	29	0.1324	0.251852
path:hsa00071[ Fatty acid metabolism ]	14	0.1702	0.321132		path:hsa04150[ mTOR signaling pathway ]	17	0.1612	0.304151		path:hsa04917[ Prolactin signaling pathway ]	32	0.1116	0.210566		path:hsa00830[ Retinol metabolism ]	23	0.134	0.251852
path:hsa00020[ Citrate cycle (TCA cycle) ]	7	0.1742	0.325607		path:hsa04622[ RIG-I-like receptor signaling pathway ]	14	0.1662	0.30789		path:hsa00270[ Cysteine and methionine metabolism ]	11	0.1138	0.21271		path:hsa00052[ Galactose metabolism ]	11	0.1356	0.251852
path:hsa04740[ Olfactory transduction ]	111	0.178	0.328571		path:hsa00480[ Glutathione metabolism ]	11	0.1664	0.30789		path:hsa00983[ Drug metabolism - other enzymes ]	13	0.1184	0.219259		path:hsa03440[ Homologous recombination ]	10	0.136	0.251852
path:hsa04130[ SNARE interactions in vesicular transport ]	7	0.181	0.328571		path:hsa00980[ Metabolism of xenobiotics by cytochrome P450 ]	19	0.1678	0.30789		path:hsa00410[ beta-Alanine metabolism ]	8	0.1244	0.219837		path:hsa04664[ Fc epsilon RI signaling pathway ]	25	0.138	0.253211
path:hsa04330[ Notch signaling pathway ]	17	0.1836	0.328571		path:hsa04610[ Complement and coagulation cascades ]	19	0.1742	0.312881		path:hsa00030[ Pentose phosphate pathway ]	9	0.1248	0.219837		path:hsa00140[ Steroid hormone biosynthesis ]	16	0.1436	0.254867
path:hsa04964[ Proximal tubule bicarbonate reclamation ]	6	0.1838	0.328571		path:hsa04060[ Cytokine-cytokine receptor interaction ]	50	0.1792	0.312881		path:hsa04960[ Aldosterone-regulated sodium reabsorption ]	16	0.1254	0.219837		path:hsa03420[ Nucleotide excision repair ]	13	0.1436	0.254867
path:hsa00051[ Fructose and mannose metabolism ]	5	0.184	0.328571		path:hsa00340[ Histidine metabolism ]	8	0.1796	0.312881		path:hsa04140[ Regulation of autophagy ]	16	0.1256	0.219837		path:hsa03320[ PPAR signaling pathway ]	21	0.1438	0.254867
path:hsa04623[ Cytosolic DNA-sensing pathway ]	14	0.1886	0.33193		path:hsa00260[ Glycine, serine and threonine metabolism ]	10	0.1804	0.312881		path:hsa00260[ Glycine, serine and threonine metabolism ]	11	0.1268	0.219837		path:hsa04670[ Leukocyte transendothelial migration ]	40	0.144	0.254867
path:hsa00061[ Fatty acid biosynthesis ]	3	0.1892	0.33193		path:hsa04066[ HIF-1 signaling pathway ]	32	0.1826	0.312881		path:hsa00190[ Oxidative phosphorylation ]	19	0.1276	0.219837		path:hsa00983[ Drug metabolism - other enzymes ]	14	0.1466	0.257193
path:hsa00532[ Glycosaminoglycan biosynthesis - chondroitin sulfate / dermatan sulfate ]	3	0.196	0.340513		path:hsa04966[ Collecting duct acid secretion ]	8	0.1828	0.312881		path:hsa00061[ Fatty acid biosynthesis ]	3	0.1278	0.219837		path:hsa03410[ Base excision repair ]	9	0.1518	0.264
path:hsa04977[ Vitamin digestion and absorption ]	9	0.199	0.340513		path:hsa04623[ Cytosolic DNA-sensing pathway ]	11	0.1832	0.312881		path:hsa03430[ Mismatch repair ]	4	0.1296	0.219837		path:hsa04350[ TGF-beta signaling pathway ]	25	0.1568	0.269402
path:hsa04744[ Phototransduction ]	9	0.1992	0.340513		path:hsa00982[ Drug metabolism - cytochrome P450 ]	19	0.1838	0.312881		path:hsa00561[ Glycerolipid metabolism ]	18	0.13	0.219837		path:hsa00982[ Drug metabolism - cytochrome P450 ]	16	0.1576	0.269402
path:hsa04662[ B cell receptor signaling pathway ]	26	0.205	0.347458		path:hsa04724[ Glutamatergic synapse ]	43	0.1846	0.312881		path:hsa00534[ Glycosaminoglycan biosynthesis - heparan sulfate / heparin ]	11	0.1312	0.219837		path:hsa00190[ Oxidative phosphorylation ]	8	0.164	0.277647
path:hsa00260[ Glycine, serine and threonine metabolism ]	9	0.2114	0.355294		path:hsa04975[ Fat digestion and absorption ]	10	0.1868	0.31395		path:hsa00480[ Glutathione metabolism ]	13	0.1318	0.219837		path:hsa04621[ NOD-like receptor signaling pathway ]	16	0.1652	0.277647
path:hsa04966[ Collecting duct acid secretion ]	7	0.2144	0.357333		path:hsa00620[ Pyruvate metabolism ]	12	0.1884	0.314		path:hsa00900[ Terpenoid backbone biosynthesis ]	5	0.1332	0.219837		path:hsa03020[ RNA polymerase ]	9	0.1674	0.278347
path:hsa00270[ Cysteine and methionine metabolism ]	4	0.2224	0.367603		path:hsa04621[ NOD-like receptor signaling pathway ]	10	0.1952	0.322645		path:hsa03010[ Ribosome ]	13	0.1338	0.219837		path:hsa04920[ Adipocytokine signaling pathway ]	28	0.1684	0.278347
path:hsa00380[ Tryptophan metabolism ]	10	0.2362	0.369275		path:hsa03440[ Homologous recombination ]	3	0.1978	0.324262		path:hsa00640[ Propanoate metabolism ]	8	0.1348	0.219837		path:hsa04340[ Hedgehog signaling pathway ]	17	0.1712	0.279675
path:hsa00500[ Starch and sucrose metabolism ]	22	0.2374	0.369275		path:hsa04142[ Lysosome ]	24	0.2038	0.331382		path:hsa04612[ Antigen processing and presentation ]	20	0.1352	0.219837		path:hsa00640[ Propanoate metabolism ]	11	0.172	0.279675
path:hsa00980[ Metabolism of xenobiotics by cytochrome P450 ]	18	0.2374	0.369275		path:hsa04540[ Gap junction ]	29	0.2058	0.331935		path:hsa04914[ Progesterone-mediated oocyte maturation ]	34	0.14	0.225806		path:hsa04977[ Vitamin digestion and absorption ]	9	0.1794	0.288
path:hsa03450[ Non-homologous end-joining ]	5	0.2426	0.369275		path:hsa04114[ Oocyte meiosis ]	29	0.2076	0.33216		path:hsa03410[ Base excision repair ]	11	0.1438	0.23008		path:hsa04390[ Hippo signaling pathway ]	49	0.18	0.288
path:hsa00790[ Folate biosynthesis ]	3	0.2438	0.369275		path:hsa00030[ Pentose phosphate pathway ]	6	0.2132	0.338413		path:hsa04977[ Vitamin digestion and absorption ]	13	0.1498	0.237778		path:hsa04080[ Neuroactive ligand-receptor interaction ]	92	0.1884	0.296541
path:hsa04975[ Fat digestion and absorption ]	17	0.2448	0.369275		path:hsa04330[ Notch signaling pathway ]	16	0.2208	0.345313		path:hsa03008[ Ribosome biogenesis in eukaryotes ]	29	0.1518	0.239055		path:hsa00565[ Ether lipid metabolism ]	8	0.19	0.296541
path:hsa00920[ Sulfur metabolism ]	2	0.246	0.369275		path:hsa00051[ Fructose and mannose metabolism ]	6	0.221	0.345313		path:hsa04370[ VEGF signaling pathway ]	31	0.1564	0.244375		path:hsa00520[ Amino sugar and nucleotide sugar metabolism ]	7	0.1912	0.296541
path:hsa03022[ Basal transcription factors ]	9	0.2472	0.369275		path:hsa04270[ Vascular smooth muscle contraction ]	37	0.2268	0.351628		path:hsa04662[ B cell receptor signaling pathway ]	31	0.1588	0.246202		path:hsa00030[ Pentose phosphate pathway ]	11	0.192	0.296541
path:hsa00450[ Selenocompound metabolism ]	6	0.2488	0.369275		path:hsa00760[ Nicotinate and nicotinamide metabolism ]	5	0.2314	0.356		path:hsa00524[ Butirosin and neomycin biosynthesis ]	4	0.1678	0.25771		path:hsa04623[ Cytosolic DNA-sensing pathway ]	13	0.195	0.296541
path:hsa00524[ Butirosin and neomycin biosynthesis ]	2	0.2488	0.369275		path:hsa04964[ Proximal tubule bicarbonate reclamation ]	4	0.2362	0.358485		path:hsa03022[ Basal transcription factors ]	10	0.1688	0.25771		path:hsa00900[ Terpenoid backbone biosynthesis ]	4	0.1958	0.296541
path:hsa00290[ Valine, leucine and isoleucine biosynthesis ]	2	0.2504	0.369275		path:hsa04710[ Circadian rhythm ]	4	0.2366	0.358485		path:hsa04975[ Fat digestion and absorption ]	18	0.1706	0.258485		path:hsa00051[ Fructose and mannose metabolism ]	12	0.1962	0.296541
path:hsa00062[ Fatty acid elongation ]	2	0.2518	0.369275		path:hsa03060[ Protein export ]	2	0.2388	0.359098		path:hsa00860[ Porphyrin and chlorophyll metabolism ]	7	0.1832	0.275489		path:hsa04330[ Notch signaling pathway ]	15	0.1972	0.296541
path:hsa00100[ Steroid biosynthesis ]	3	0.2518	0.369275		path:hsa03430[ Mismatch repair ]	5	0.2426	0.359704		path:hsa03450[ Non-homologous end-joining ]	4	0.1862	0.277037		path:hsa00061[ Fatty acid biosynthesis ]	3	0.2048	0.304593
path:hsa00982[ Drug metabolism - cytochrome P450 ]	19	0.2544	0.369275		path:hsa00770[ Pantothenate and CoA biosynthesis ]	5	0.2428	0.359704		path:hsa00601[ Glycosphingolipid biosynthesis - lacto and neolacto series ]	6	0.187	0.277037		path:hsa03018[ RNA degradation ]	21	0.2056	0.304593
path:hsa04742[ Taste transduction ]	17	0.2544	0.369275		path:hsa00514[ Other types of O-glycan biosynthesis ]	5	0.2448	0.359708		path:hsa00510[ N-Glycan biosynthesis ]	20	0.1906	0.280294		path:hsa00970[ Aminoacyl-tRNA biosynthesis ]	13	0.209	0.306087
path:hsa04012[ ErbB signaling pathway ]	30	0.2546	0.369275		path:hsa00450[ Selenocompound metabolism ]	3	0.2464	0.359708		path:hsa04146[ Peroxisome ]	21	0.1978	0.288759		path:hsa00040[ Pentose and glucuronate interconversions ]	8	0.2112	0.306087
path:hsa03020[ RNA polymerase ]	7	0.2548	0.369275		path:hsa00604[ Glycosphingolipid biosynthesis - ganglio series ]	2	0.2492	0.361103		path:hsa00360[ Phenylalanine metabolism ]	7	0.2024	0.293333		path:hsa00270[ Cysteine and methionine metabolism ]	8	0.2112	0.306087
path:hsa00531[ Glycosaminoglycan degradation ]	10	0.2608	0.375252		path:hsa00740[ Riboflavin metabolism ]	4	0.2534	0.361103		path:hsa00564[ Glycerophospholipid metabolism ]	30	0.204	0.293525		path:hsa04810[ Regulation of actin cytoskeleton ]	65	0.214	0.307042
path:hsa04540[ Gap junction ]	41	0.2672	0.381714		path:hsa01040[ Biosynthesis of unsaturated fatty acids ]	4	0.2556	0.361103		path:hsa00592[ alpha-Linolenic acid metabolism ]	11	0.207	0.294266		path:hsa00062[ Fatty acid elongation ]	7	0.2154	0.307042
path:hsa03430[ Mismatch repair ]	8	0.2752	0.390355		path:hsa03450[ Non-homologous end-joining ]	5	0.2566	0.361103		path:hsa04142[ Lysosome ]	40	0.2086	0.294266		path:hsa04064[ NF-kappa B signaling pathway ]	29	0.2168	0.307042
path:hsa04621[ NOD-like receptor signaling pathway ]	20	0.2834	0.399155		path:hsa00524[ Butirosin and neomycin biosynthesis ]	1	0.2588	0.361103		path:hsa00770[ Pantothenate and CoA biosynthesis ]	10	0.2094	0.294266		path:hsa00860[ Porphyrin and chlorophyll metabolism ]	12	0.218	0.307042
path:hsa03320[ PPAR signaling pathway ]	22	0.2862	0.40028		path:hsa00830[ Retinol metabolism ]	14	0.2588	0.361103		path:hsa03060[ Protein export ]	3	0.2104	0.294266		path:hsa03022[ Basal transcription factors ]	14	0.2224	0.311049
path:hsa00591[ Linoleic acid metabolism ]	9	0.2904	0.403333		path:hsa00563[ Glycosylphosphatidylinositol(GPI)-anchor biosynthesis ]	4	0.2614	0.361103		path:hsa00600[ Sphingolipid metabolism ]	10	0.2176	0.302222		path:hsa00350[ Tyrosine metabolism ]	11	0.2276	0.313697
path:hsa04150[ mTOR signaling pathway ]	23	0.298	0.410884		path:hsa04130[ SNARE interactions in vesicular transport ]	4	0.2618	0.361103		path:hsa00250[ Alanine, aspartate and glutamate metabolism ]	11	0.2216	0.305655		path:hsa03030[ DNA replication ]	7	0.2282	0.313697
path:hsa04920[ Adipocytokine signaling pathway ]	22	0.3012	0.410884		path:hsa00380[ Tryptophan metabolism ]	8	0.2666	0.365205		path:hsa03050[ Proteasome ]	14	0.2234	0.306027		path:hsa04614[ Renin-angiotensin system ]	10	0.235	0.313697
path:hsa00565[ Ether lipid metabolism ]	11	0.302	0.410884		path:hsa04140[ Regulation of autophagy ]	6	0.2818	0.382432		path:hsa00071[ Fatty acid metabolism ]	17	0.2436	0.329459		path:hsa00980[ Metabolism of xenobiotics by cytochrome P450 ]	18	0.2354	0.313697
path:hsa00770[ Pantothenate and CoA biosynthesis ]	8	0.3208	0.432483		path:hsa00330[ Arginine and proline metabolism ]	10	0.283	0.382432		path:hsa00232[ Caffeine metabolism ]	3	0.2438	0.329459		path:hsa02010[ ABC transporters ]	30	0.2412	0.313697
path:hsa00340[ Histidine metabolism ]	7	0.3222	0.432483		path:hsa04672[ Intestinal immune network for IgA production ]	5	0.2976	0.399463		path:hsa00380[ Tryptophan metabolism ]	12	0.2474	0.332081		path:hsa00630[ Glyoxylate and dicarboxylate metabolism ]	4	0.2422	0.313697
path:hsa00603[ Glycosphingolipid biosynthesis - globo series ]	6	0.3292	0.438421		path:hsa00532[ Glycosaminoglycan biosynthesis - chondroitin sulfate / dermatan sulfate ]	4	0.3022	0.402933		path:hsa04966[ Collecting duct acid secretion ]	8	0.2528	0.335163		path:hsa00620[ Pyruvate metabolism ]	12	0.2448	0.313697
path:hsa03410[ Base excision repair ]	10	0.3318	0.438421		path:hsa03008[ Ribosome biogenesis in eukaryotes ]	20	0.312	0.413245		path:hsa00604[ Glycosphingolipid biosynthesis - ganglio series ]	5	0.2552	0.335163		path:hsa03050[ Proteasome ]	5	0.2474	0.313697
path:hsa00650[ Butanoate metabolism ]	10	0.3332	0.438421		path:hsa00280[ Valine, leucine and isoleucine degradation ]	6	0.3224	0.424211		path:hsa00072[ Synthesis and degradation of ketone bodies ]	2	0.2558	0.335163		path:hsa00130[ Ubiquinone and other terpenoid-quinone biosynthesis ]	3	0.2476	0.313697
path:hsa00480[ Glutathione metabolism ]	9	0.3452	0.448831		path:hsa03050[ Proteasome ]	9	0.3268	0.42719		path:hsa00603[ Glycosphingolipid biosynthesis - globo series ]	4	0.2564	0.335163		path:hsa00360[ Phenylalanine metabolism ]	5	0.2476	0.313697
path:hsa00534[ Glycosaminoglycan biosynthesis - heparan sulfate / heparin ]	6	0.3456	0.448831		path:hsa00071[ Fatty acid metabolism ]	5	0.336	0.436364		path:hsa00512[ Mucin type O-Glycan biosynthesis ]	9	0.2584	0.335584		path:hsa04966[ Collecting duct acid secretion ]	4	0.2478	0.313697
path:hsa04962[ Vasopressin-regulated water reabsorption ]	12	0.3494	0.450839		path:hsa00140[ Steroid hormone biosynthesis ]	14	0.351	0.452903		path:hsa00340[ Histidine metabolism ]	11	0.2636	0.340129		path:hsa00790[ Folate biosynthesis ]	4	0.2494	0.313697
path:hsa04066[ HIF-1 signaling pathway ]	30	0.3566	0.457179		path:hsa00061[ Fatty acid biosynthesis ]	5	0.3604	0.462051		path:hsa04742[ Taste transduction ]	20	0.2692	0.345128		path:hsa00760[ Nicotinate and nicotinamide metabolism ]	8	0.2496	0.313697
path:hsa04672[ Intestinal immune network for IgA production ]	7	0.364	0.463694		path:hsa00590[ Arachidonic acid metabolism ]	9	0.3646	0.464459		path:hsa00740[ Riboflavin metabolism ]	3	0.2804	0.357197		path:hsa00053[ Ascorbate and aldarate metabolism ]	6	0.25	0.313697
path:hsa01040[ Biosynthesis of unsaturated fatty acids ]	5	0.3702	0.468608		path:hsa04742[ Taste transduction ]	14	0.3674	0.465063		path:hsa00591[ Linoleic acid metabolism ]	15	0.285	0.360759		path:hsa00460[ Cyanoamino acid metabolism ]	2	0.2502	0.313697
path:hsa00604[ Glycosphingolipid biosynthesis - ganglio series ]	2	0.3736	0.469937		path:hsa04640[ Hematopoietic cell lineage ]	23	0.3746	0.471195		path:hsa00040[ Pentose and glucuronate interconversions ]	5	0.2874	0.361509		path:hsa01040[ Biosynthesis of unsaturated fatty acids ]	5	0.2518	0.313697
path:hsa04913[ Ovarian steroidogenesis ]	23	0.3794	0.471801		path:hsa00601[ Glycosphingolipid biosynthesis - lacto and neolacto series ]	6	0.3806	0.47575		path:hsa03320[ PPAR signaling pathway ]	33	0.2914	0.36425		path:hsa00920[ Sulfur metabolism ]	9	0.253	0.313697
path:hsa04370[ VEGF signaling pathway ]	19	0.3798	0.471801		path:hsa03320[ PPAR signaling pathway ]	9	0.3956	0.491429		path:hsa00140[ Steroid hormone biosynthesis ]	14	0.2958	0.366871		path:hsa00250[ Alanine, aspartate and glutamate metabolism ]	10	0.2538	0.313697
path:hsa00860[ Porphyrin and chlorophyll metabolism ]	12	0.3828	0.472593		path:hsa00983[ Drug metabolism - other enzymes ]	10	0.4052	0.500247		path:hsa00790[ Folate biosynthesis ]	4	0.2974	0.366871		path:hsa00730[ Thiamine metabolism ]	2	0.2544	0.313697
path:hsa00120[ Primary bile acid biosynthesis ]	4	0.3868	0.472683		path:hsa00640[ Propanoate metabolism ]	7	0.4248	0.521227		path:hsa00760[ Nicotinate and nicotinamide metabolism ]	5	0.299	0.366871		path:hsa03060[ Protein export ]	6	0.2568	0.313697
path:hsa00350[ Tyrosine metabolism ]	11	0.3876	0.472683		path:hsa00510[ N-Glycan biosynthesis ]	5	0.486	0.565246		path:hsa00120[ Primary bile acid biosynthesis ]	8	0.3026	0.369024		path:hsa00603[ Glycosphingolipid biosynthesis - globo series ]	2	0.2578	0.313697
path:hsa00590[ Arachidonic acid metabolism ]	21	0.406	0.492121		path:hsa00290[ Valine, leucine and isoleucine biosynthesis ]	1	0.4958	0.565246		path:hsa00062[ Fatty acid elongation ]	6	0.3126	0.378909		path:hsa00740[ Riboflavin metabolism ]	6	0.2588	0.313697
path:hsa04722[ Neurotrophin signaling pathway ]	34	0.4108	0.49494		path:hsa00471[ D-Glutamine and D-glutamate metabolism ]	2	0.497	0.565246		path:hsa00531[ Glycosaminoglycan degradation ]	5	0.3214	0.387229		path:hsa00280[ Valine, leucine and isoleucine degradation ]	14	0.263	0.316867
path:hsa00410[ beta-Alanine metabolism ]	12	0.4254	0.509461		path:hsa00900[ Terpenoid backbone biosynthesis ]	3	0.497	0.565246		path:hsa00533[ Glycosaminoglycan biosynthesis - keratan sulfate ]	5	0.3246	0.388743		path:hsa00592[ alpha-Linolenic acid metabolism ]	4	0.287	0.341176
path:hsa04917[ Prolactin signaling pathway ]	22	0.4432	0.526391		path:hsa00603[ Glycosphingolipid biosynthesis - globo series ]	2	0.498	0.565246		path:hsa01040[ Biosynthesis of unsaturated fatty acids ]	7	0.3296	0.392381		path:hsa04913[ Ovarian steroidogenesis ]	19	0.2882	0.341176
path:hsa03040[ Spliceosome ]	21	0.4448	0.526391		path:hsa00300[ Lysine biosynthesis ]	2	0.5006	0.565246		path:hsa00565[ Ether lipid metabolism ]	17	0.3586	0.424379		path:hsa04622[ RIG-I-like receptor signaling pathway ]	18	0.2884	0.341176
path:hsa04720[ Long-term potentiation ]	33	0.455	0.535294		path:hsa00460[ Cyanoamino acid metabolism ]	1	0.5006	0.565246		path:hsa04964[ Proximal tubule bicarbonate reclamation ]	5	0.374	0.437895		path:hsa00533[ Glycosaminoglycan biosynthesis - keratan sulfate ]	6	0.29	0.341176
path:hsa03440[ Homologous recombination ]	3	0.477	0.557895		path:hsa00630[ Glyoxylate and dicarboxylate metabolism ]	6	0.5006	0.565246		path:hsa04130[ SNARE interactions in vesicular transport ]	6	0.3744	0.437895		path:hsa00601[ Glycosphingolipid biosynthesis - lacto and neolacto series ]	8	0.2922	0.341754
path:hsa00232[ Caffeine metabolism ]	3	0.4822	0.560694		path:hsa00130[ Ubiquinone and other terpenoid-quinone biosynthesis ]	2	0.5012	0.565246		path:hsa00280[ Valine, leucine and isoleucine degradation ]	14	0.4054	0.471395		path:hsa00531[ Glycosaminoglycan degradation ]	4	0.2978	0.346279
path:hsa00760[ Nicotinate and nicotinamide metabolism ]	3	0.485	0.560694		path:hsa04744[ Phototransduction ]	3	0.5016	0.565246		path:hsa00514[ Other types of O-glycan biosynthesis ]	10	0.4294	0.496416		path:hsa00590[ Arachidonic acid metabolism ]	13	0.3076	0.352457
path:hsa00750[ Vitamin B6 metabolism ]	1	0.5028	0.567151		path:hsa00232[ Caffeine metabolism ]	1	0.5028	0.565246		path:hsa00430[ Taurine and hypotaurine metabolism ]	2	0.4916	0.559337		path:hsa00340[ Histidine metabolism ]	7	0.308	0.352457
path:hsa00072[ Synthesis and degradation of ketone bodies ]	3	0.5044	0.567151		path:hsa00790[ Folate biosynthesis ]	2	0.5034	0.565246		path:hsa00460[ Cyanoamino acid metabolism ]	2	0.4916	0.559337		path:hsa04742[ Taste transduction ]	20	0.3084	0.352457
path:hsa00900[ Terpenoid backbone biosynthesis ]	4	0.5044	0.567151		path:hsa00533[ Glycosaminoglycan biosynthesis - keratan sulfate ]	2	0.5064	0.565246		path:hsa00130[ Ubiquinone and other terpenoid-quinone biosynthesis ]	1	0.4964	0.559337		path:hsa00512[ Mucin type O-Glycan biosynthesis ]	8	0.3166	0.359773
path:hsa00130[ Ubiquinone and other terpenoid-quinone biosynthesis ]	2	0.5054	0.567151		path:hsa00100[ Steroid biosynthesis ]	2	0.5068	0.565246		path:hsa00590[ Arachidonic acid metabolism ]	21	0.4976	0.559337		path:hsa00650[ Butanoate metabolism ]	14	0.3268	0.369266
path:hsa00360[ Phenylalanine metabolism ]	4	0.5054	0.567151		path:hsa00511[ Other glycan degradation ]	1	0.5086	0.565246		path:hsa00400[ Phenylalanine, tyrosine and tryptophan biosynthesis ]	1	0.4994	0.559337		path:hsa00534[ Glycosaminoglycan biosynthesis - heparan sulfate / heparin ]	8	0.3292	0.369888
path:hsa00300[ Lysine biosynthesis ]	1	0.5076	0.567151		path:hsa00920[ Sulfur metabolism ]	1	0.5092	0.565246		path:hsa00750[ Vitamin B6 metabolism ]	1	0.5008	0.559337		path:hsa00232[ Caffeine metabolism ]	4	0.3374	0.376222
path:hsa00511[ Other glycan degradation ]	4	0.5136	0.570667		path:hsa04122[ Sulfur relay system ]	1	0.5112	0.565246		path:hsa04122[ Sulfur relay system ]	3	0.5042	0.559337		path:hsa00430[ Taurine and hypotaurine metabolism ]	3	0.3386	0.376222
path:hsa00533[ Glycosaminoglycan biosynthesis - keratan sulfate ]	2	0.5204	0.575028		path:hsa00564[ Glycerophospholipid metabolism ]	21	0.516	0.565246		path:hsa00780[ Biotin metabolism ]	1	0.5062	0.559337		path:hsa00563[ Glycosylphosphatidylinositol(GPI)-anchor biosynthesis ]	6	0.351	0.387845
path:hsa03050[ Proteasome ]	8	0.556	0.610989		path:hsa00780[ Biotin metabolism ]	1	0.5166	0.565246		path:hsa03018[ RNA degradation ]	10	0.5314	0.583956		path:hsa00600[ Sphingolipid metabolism ]	7	0.3718	0.408571
path:hsa00563[ Glycosylphosphatidylinositol(GPI)-anchor biosynthesis ]	3	0.6278	0.684565		path:hsa00062[ Fatty acid elongation ]	2	0.5172	0.565246		path:hsa00620[ Pyruvate metabolism ]	11	0.5366	0.586448		path:hsa00472[ D-Arginine and D-ornithine metabolism ]	1	0.4546	0.496831
path:hsa00983[ Drug metabolism - other enzymes ]	20	0.6298	0.684565		path:hsa00860[ Porphyrin and chlorophyll metabolism ]	11	0.53	0.576087		path:hsa00020[ Citrate cycle (TCA cycle) ]	7	0.5836	0.634348		path:hsa04140[ Regulation of autophagy ]	7	0.4746	0.51587
path:hsa00053[ Ascorbate and aldarate metabolism ]	8	0.651	0.700535		path:hsa00591[ Linoleic acid metabolism ]	6	0.5936	0.639355		path:hsa00630[ Glyoxylate and dicarboxylate metabolism ]	5	0.6038	0.652757		path:hsa04740[ Olfactory transduction ]	127	0.4838	0.521641
path:hsa00601[ Glycosphingolipid biosynthesis - lacto and neolacto series ]	8	0.6528	0.700535		path:hsa00592[ alpha-Linolenic acid metabolism ]	5	0.5946	0.639355		path:hsa00511[ Other glycan degradation ]	6	0.6744	0.725161		path:hsa00785[ Lipoic acid metabolism ]	1	0.4972	0.521641
path:hsa00740[ Riboflavin metabolism ]	4	0.655	0.700535		path:hsa00531[ Glycosaminoglycan degradation ]	3	0.6382	0.682567		path:hsa00450[ Selenocompound metabolism ]	6	0.7508	0.802995		path:hsa00300[ Lysine biosynthesis ]	2	0.4984	0.521641
path:hsa00140[ Steroid hormone biosynthesis ]	17	0.6658	0.708298		path:hsa00040[ Pentose and glucuronate interconversions ]	8	0.7346	0.781489		path:hsa00650[ Butanoate metabolism ]	10	0.7752	0.824681		path:hsa00750[ Vitamin B6 metabolism ]	2	0.4994	0.521641
path:hsa04140[ Regulation of autophagy ]	10	0.8186	0.866243		path:hsa00565[ Ether lipid metabolism ]	11	0.7766	0.821799		path:hsa04740[ Olfactory transduction ]	117	0.7796	0.824974		path:hsa00400[ Phenylalanine, tyrosine and tryptophan biosynthesis ]	1	0.5014	0.521641
path:hsa00040[ Pentose and glucuronate interconversions ]	8	0.9976	1		path:hsa00520[ Amino sugar and nucleotide sugar metabolism ]	10	0.8554	0.900421		path:hsa04672[ Intestinal immune network for IgA production ]	11	0.7852	0.826526		path:hsa04122[ Sulfur relay system ]	1	0.5014	0.521641
path:hsa00400[ Phenylalanine, tyrosine and tryptophan biosynthesis ]	0	1	1		path:hsa04740[ Olfactory transduction ]	78	0.897	0.939267		path:hsa00100[ Steroid biosynthesis ]	7	0.8106	0.848796		path:hsa00072[ Synthesis and degradation of ketone bodies ]	1	0.5038	0.521641
path:hsa00430[ Taurine and hypotaurine metabolism ]	1	1	1		path:hsa00053[ Ascorbate and aldarate metabolism ]	7	0.9998	1		path:hsa00053[ Ascorbate and aldarate metabolism ]	3	1	1		path:hsa00471[ D-Glutamine and D-glutamate metabolism ]	1	0.5038	0.521641
path:hsa00460[ Cyanoamino acid metabolism ]	2	1	1		path:hsa00072[ Synthesis and degradation of ketone bodies ]	2	1	1		path:hsa00290[ Valine, leucine and isoleucine biosynthesis ]	2	1	1		path:hsa00410[ beta-Alanine metabolism ]	11	0.5062	0.521641
path:hsa00471[ D-Glutamine and D-glutamate metabolism ]	0	1	1		path:hsa00400[ Phenylalanine, tyrosine and tryptophan biosynthesis ]	0	1	1		path:hsa00300[ Lysine biosynthesis ]	1	1	1		path:hsa00604[ Glycosphingolipid biosynthesis - ganglio series ]	1	0.5076	0.521641
path:hsa00472[ D-Arginine and D-ornithine metabolism ]	0	1	1		path:hsa00472[ D-Arginine and D-ornithine metabolism ]	0	1	1		path:hsa00471[ D-Glutamine and D-glutamate metabolism ]	0	1	1		path:hsa00780[ Biotin metabolism ]	1	0.5086	0.521641
path:hsa00730[ Thiamine metabolism ]	0	1	1		path:hsa00534[ Glycosaminoglycan biosynthesis - heparan sulfate / heparin ]	5	1	1		path:hsa00472[ D-Arginine and D-ornithine metabolism ]	0	1	1		path:hsa00100[ Steroid biosynthesis ]	4	0.7512	0.766531
path:hsa00780[ Biotin metabolism ]	0	1	1		path:hsa00730[ Thiamine metabolism ]	0	1	1		path:hsa00563[ Glycosylphosphatidylinositol(GPI)-anchor biosynthesis ]	5	1	1		path:hsa00290[ Valine, leucine and isoleucine biosynthesis ]	2	1	1
path:hsa00785[ Lipoic acid metabolism ]	0	1	1		path:hsa00750[ Vitamin B6 metabolism ]	0	1	1		path:hsa00730[ Thiamine metabolism ]	1	1	1		path:hsa00511[ Other glycan degradation ]	1	1	1
path:hsa04122[ Sulfur relay system ]	1	1	1		path:hsa00785[ Lipoic acid metabolism ]	0	1	1		path:hsa00785[ Lipoic acid metabolism ]	0	1	1		path:hsa00524[ Butirosin and neomycin biosynthesis ]	0	1	1
path:hsa04614[ Renin-angiotensin system ]	4	1	1		path:hsa04614[ Renin-angiotensin system ]	2	1	1		path:hsa00920[ Sulfur metabolism ]	4	1	1		path:hsa00770[ Pantothenate and CoA biosynthesis ]	8	1	1

## Sheet: Path_Collaboration(Step2)
This tab shows driver pathway collaborations in step 2 of MUDPAC, with each pathway ID, name, MCR, and permutation P-value, MCR is set 5% higher than single gene effect, permutation significance P is set 0.01.
Basal-like					Luminal-A
Pathway ID	Pathway name	MCR	P		Pathway ID	Pathway name	MCR	P
hsa04151	PI3K-Akt signaling	0.956989			hsa04151	PI3K-Akt signaling	0.78125
hsa04010	MAPK signaling	0.88172	0.0088		hsa04510	Focal adhesion	0.700893	0
					hsa04810	Regulation of actin cytoskeleton	0.575893	0
HER2+					hsa04062	Chemokine signaling	0.522321	0
Pathway ID	Pathway name	MCR	P		hsa04630	Jak-STAT signaling	0.504464	0
hsa04151	PI3K-Akt signaling	0.912281			hsa04915	Estrogen signaling	0.486607	0
hsa04010	MAPK signaling	0.859649	0.0052
hsa04210	Apoptosis	0.842105	0		Luminal-B
hsa04070	Phosphatidylinositol signaling system	0.631579	0.0004		Pathway ID	Pathway name	MCR	P
hsa04810	Regulation of actin cytoskeleton	0.596491	0.0006		hsa04151	PI3K-Akt signaling	0.822581
hsa04510	Focal adhesion	0.578947	0.0022		hsa04510	Focal adhesion	0.669355	0.01
hsa04660	T cell receptor signaling	0.54386	0		hsa04210	Apoptosis	0.524194	0
hsa04725	Cholinergic synapse	0.526316	0		hsa04012	ErbB signaling	0.435484	0
hsa04012	ErbB signaling	0.491228	0		hsa04915	Estrogen signaling	0.419355	0
hsa04062	Chemokine signaling	0.473684	0		hsa04066	HIF-1 signaling	0.41129	0
hsa04910	Insulin signaling	0.473684	0		hsa04150	mTOR signaling	0.387097	0
hsa04668	TNF signaling	0.473684	0		hsa04630	Jak-STAT signaling	0.387097	0
hsa04380	Osteoclast differentiation	0.473684	0		hsa04914	Progesterone-mediated oocyte maturation	0.379032	0
hsa04960	Aldosterone-regulated sodium reabsorption	0.473684	0		hsa04973	Carbohydrate digestion and absorption	0.379032	0
hsa04973	Carbohydrate digestion and absorption	0.473684	0		hsa04725	Cholinergic synapse	0.379032	0
hsa04650	Natural killer cell mediated cytotoxicity	0.45614	0		hsa04660	T cell receptor signaling	0.379032	0
					hsa04910	Insulin signaling	0.379032	0
					hsa04070	Phosphatidylinositol signaling system	0.362903	0
					hsa04650	Natural killer cell mediated cytotoxicity	0.362903	0

## Sheet: Path_SingleGene_noStatP
This tab shows top 25 pathways selected in each subtype using greedy algorithm, without considering single gene effects, without permutation of mutations in newly selected pathways. Top 25 pathways and corresponding MCR in each subtype are drawn in figures at the bottom of each table.
Basal-like							HER2+							Luminal-A							Luminal-B
Pathway ID	Pathway name	MCR					Pathway ID	Pathway name	MCR					Pathway ID	Pathway name	MCR					Pathway ID	Pathway name	MCR
hsa04151	PI3K-Akt signaling	0.956989					hsa04151	PI3K-Akt signaling	0.912281					hsa04151	PI3K-Akt signaling	0.78125					hsa04151	PI3K-Akt signaling	0.822581
hsa04010	MAPK signaling	0.88172					hsa04010	MAPK signaling	0.859649					hsa04510	Focal adhesion	0.700893					hsa04510	Focal adhesion	0.669355
hsa04310	Wnt signaling	0.83871					hsa04210	Apoptosis	0.842105					hsa04810	Regulation of actin cytoskeleton	0.575893					hsa04210	Apoptosis	0.524194
hsa04110	Cell cycle	0.806452					hsa04310	Wnt signaling	0.754386					hsa04062	Chemokine signaling	0.522321					hsa04012	ErbB signaling	0.435484
hsa04115	p53 signaling	0.795699					hsa04110	Cell cycle	0.719298					hsa04630	Jak-STAT signaling	0.504464					hsa04915	Estrogen signaling	0.419355
hsa04510	Focal adhesion	0.537634					hsa04510	Focal adhesion	0.596491					hsa04915	Estrogen signaling	0.486607					hsa04066	HIF-1 signaling	0.41129
hsa04512	ECM-receptor interaction	0.387097					hsa04810	Regulation of actin cytoskeleton	0.561404					hsa04725	Cholinergic synapse	0.482143					hsa04150	mTOR signaling	0.387097
hsa04810	Regulation of actin cytoskeleton	0.27957					hsa04725	Cholinergic synapse	0.473684					hsa04666	Fc gamma R-mediated phagocytosis	0.477679					hsa04630	Jak-STAT signaling	0.387097
hsa04020	Calcium signaling	0.182796					hsa04660	T cell receptor signaling	0.438596					hsa04066	HIF-1 signaling	0.477679					hsa04914	Progesterone-mediated oocyte maturation	0.379032
hsa04910	Insulin signaling	0.129032					hsa04062	Chemokine signaling	0.403509					hsa04150	mTOR signaling	0.477679					hsa04973	Carbohydrate digestion and absorption	0.379032
hsa04726	Serotonergic synapse	0.107527					hsa04650	Natural killer cell mediated cytotoxicity	0.385965					hsa04070	Phosphatidylinositol signaling system	0.473214					hsa04725	Cholinergic synapse	0.379032
hsa04270	Vascular smooth muscle contraction	0.096774					hsa04012	ErbB signaling	0.368421					hsa04973	Carbohydrate digestion and absorption	0.46875					hsa04660	T cell receptor signaling	0.379032
hsa04911	Insulin secretion	0.075269					hsa04380	Osteoclast differentiation	0.350877					hsa00562	Inositol phosphate metabolism	0.446429					hsa04910	Insulin signaling	0.379032
hsa04725	Cholinergic synapse	0.064516					hsa04668	TNF signaling	0.350877					hsa04010	MAPK signaling	0.28125					hsa04070	Phosphatidylinositol signaling system	0.362903
hsa04976	Bile secretion	0.053763					hsa04910	Insulin signaling	0.333333					hsa04912	GnRH signaling	0.183036					hsa04650	Natural killer cell mediated cytotoxicity	0.362903
hsa04260	Cardiac muscle contraction	0.043011					hsa04960	Aldosterone-regulated sodium reabsorption	0.333333					hsa04120	Ubiquitin mediated proteolysis	0.116071					hsa04960	Aldosterone-regulated sodium reabsorption	0.354839
hsa04974	Protein digestion and absorption	0.032258					hsa04973	Carbohydrate digestion and absorption	0.333333					hsa04310	Wnt signaling	0.058036					hsa00562	Inositol phosphate metabolism	0.330645
hsa04970	Salivary secretion	0.032258					hsa04070	Phosphatidylinositol signaling system	0.333333					hsa04020	Calcium signaling	0.035714					hsa04010	MAPK signaling	0.209677
hsa04713	Circadian entrainment	0.032258					hsa04666	Fc gamma R-mediated phagocytosis	0.315789					hsa04724	Glutamatergic synapse	0.026786					hsa04110	Cell cycle	0.129032
hsa04972	Pancreatic secretion	0.032258					hsa04020	Calcium signaling	0.22807					hsa04916	Melanogenesis	0.022321					hsa04115	p53 signaling	0.112903
hsa04080	Neuroactive ligand-receptor interaction	0.032258					hsa04360	Axon guidance	0.122807					hsa04970	Salivary secretion	0.022321					hsa00310	Lysine degradation	0.080645
hsa04666	Fc gamma R-mediated phagocytosis	0.032258					hsa04972	Pancreatic secretion	0.087719					hsa04723	Retrograde endocannabinoid signaling	0.022321					hsa04144	Endocytosis	0.056452
hsa00190	Oxidative phosphorylation	0.032258					hsa04974	Protein digestion and absorption	0.052632					hsa04270	Vascular smooth muscle contraction	0.022321					hsa04724	Glutamatergic synapse	0.048387
hsa04916	Melanogenesis	0.032258					hsa04970	Salivary secretion	0.052632					hsa04713	Circadian entrainment	0.017857					hsa04713	Circadian entrainment	0.040323
hsa04973	Carbohydrate digestion and absorption	0.021505					hsa00970	Aminoacyl-tRNA biosynthesis	0.052632					hsa04972	Pancreatic secretion	0.017857					hsa04728	Dopaminergic synapse	0.040323

## Sheet: Path_SingleGene_thresholds
This tab shows pathways selected in each subtype with different thresholds (1%, 3%, 5%, 7%, 9%, 10%) for MCR higher than single gene mutation rate, the permutation significance P-value is set 0.01.
	Path_ID	Path_name	MCR (1%)	P (0.01)	Path_ID	Path_name	MCR (3%)	P (0.01)	Path_ID	Path_name	MCR (5%)	P (0.01)	Path_ID	Path_name	MCR (7%)	P (0.01)	Path_ID	Path_name	MCR (9%)	P (0.01)	Path_ID	Path_name	MCR (10%)	P (0.01)
Basal-like	hsa04151	PI3K-Akt signaling	0.956989		hsa04151	PI3K-Akt signaling	0.956989		hsa04151	PI3K-Akt signaling	0.956989		hsa04151	PI3K-Akt signaling	0.956989		hsa04151	PI3K-Akt signaling	0.956989		hsa04151	PI3K-Akt signaling	0.956989
	hsa04010	MAPK signaling	0.88172	0.0058	hsa04010	MAPK signaling	0.88172	0.0058	hsa04010	MAPK signaling	0.88172	0.0088
	hsa04310	Wnt signaling	0.83871	0
HER2+	hsa04151	PI3K-Akt signaling	0.912281		hsa04151	PI3K-Akt signaling	0.912281		hsa04151	PI3K-Akt signaling	0.912281		hsa04151	PI3K-Akt signaling	0.912281		hsa04151	PI3K-Akt signaling	0.912281		hsa04151	PI3K-Akt signaling	0.912281
	hsa04010	MAPK signaling	0.859649	0.0036	hsa04010	MAPK signaling	0.859649	0.0036	hsa04010	MAPK signaling	0.859649	0.0052	hsa04010	MAPK signaling	0.859649	0.0036	hsa04010	MAPK signaling	0.859649	0.0036	hsa04010	MAPK signaling	0.859649	0.0036
	hsa04210	Apoptosis	0.842105	0	hsa04210	Apoptosis	0.842105	0	hsa04210	Apoptosis	0.842105	0	hsa04210	Apoptosis	0.842105	0	hsa04210	Apoptosis	0.842105	0	hsa04210	Apoptosis	0.842105	0
	hsa04310	Wnt signaling	0.754386	0	hsa04310	Wnt signaling	0.754386	0	hsa04070	Phosphatidylinositol signaling system	0.631579	0.0004	hsa04070	Phosphatidylinositol signaling system	0.631579	0.0006	hsa04070	Phosphatidylinositol signaling system	0.631579	0.0006	hsa04070	Phosphatidylinositol signaling system	0.631579	0.0006
	hsa04070	Phosphatidylinositol signaling system	0.54386	0.005	hsa04070	Phosphatidylinositol signaling system	0.54386	0.0042	hsa04810	Regulation of actin cytoskeleton	0.596491	0.0006	hsa04810	Regulation of actin cytoskeleton	0.596491	0.0004	hsa04810	Regulation of actin cytoskeleton	0.596491	0.0004	hsa04810	Regulation of actin cytoskeleton	0.596491	0.0004
	hsa04810	Regulation of actin cytoskeleton	0.508772	0.003	hsa04810	Regulation of actin cytoskeleton	0.508772	0.0022	hsa04510	Focal adhesion	0.578947	0.0022	hsa04510	Focal adhesion	0.578947	0.004	hsa04510	Focal adhesion	0.578947	0.004	hsa04510	Focal adhesion	0.578947	0.004
	hsa04510	Focal adhesion	0.491228	0.0094	hsa04510	Focal adhesion	0.491228	0.0062	hsa04660	T cell receptor signaling	0.54386	0	hsa04660	T cell receptor signaling	0.54386	0	hsa04660	T cell receptor signaling	0.54386	0	hsa04660	T cell receptor signaling	0.54386	0
	hsa04660	T cell receptor signaling	0.45614	0	hsa04660	T cell receptor signaling	0.45614	0	hsa04725	Cholinergic synapse	0.526316	0	hsa04725	Cholinergic synapse	0.526316	0	hsa04725	Cholinergic synapse	0.526316	0	hsa04725	Cholinergic synapse	0.526316	0
	hsa04725	Cholinergic synapse	0.438596	0	hsa04725	Cholinergic synapse	0.438596	0	hsa04012	ErbB signaling	0.491228	0	hsa04012	ErbB signaling	0.491228	0	hsa04012	ErbB signaling	0.491228	0
									hsa04062	Chemokine signaling	0.473684	0	hsa04062	Chemokine signaling	0.473684	0
									hsa04910	Insulin signaling	0.473684	0	hsa04910	Insulin signaling	0.473684	0
									hsa04668	TNF signaling	0.473684	0	hsa04668	TNF signaling	0.473684	0
									hsa04380	Osteoclast differentiation	0.473684	0	hsa04380	Osteoclast differentiation	0.473684	0
									hsa04960	Aldosterone-regulated sodium reabsorption	0.473684	0	hsa04960	Aldosterone-regulated sodium reabsorption	0.473684	0
									hsa04973	Carbohydrate digestion and absorption	0.473684	0	hsa04973	Carbohydrate digestion and absorption	0.473684	0
									hsa04650	Natural killer cell mediated cytotoxicity	0.45614	0
Luminal-A	hsa04151	PI3K-Akt signaling	0.78125		hsa04151	PI3K-Akt signaling	0.78125		hsa04151	PI3K-Akt signaling	0.78125		hsa04151	PI3K-Akt signaling	0.78125		hsa04151	PI3K-Akt signaling	0.78125		hsa04151	PI3K-Akt signaling	0.78125
	hsa04510	Focal adhesion	0.700893	0	hsa04510	Focal adhesion	0.700893	0	hsa04510	Focal adhesion	0.700893	0	hsa04510	Focal adhesion	0.700893	0	hsa04510	Focal adhesion	0.700893	0	hsa04510	Focal adhesion	0.700893	0
	hsa04810	Regulation of actin cytoskeleton	0.575893	0	hsa04810	Regulation of actin cytoskeleton	0.575893	0	hsa04810	Regulation of actin cytoskeleton	0.575893	0	hsa04810	Regulation of actin cytoskeleton	0.575893	0	hsa04810	Regulation of actin cytoskeleton	0.575893	0	hsa04810	Regulation of actin cytoskeleton	0.575893	0
	hsa04062	Chemokine signaling	0.522321	0	hsa04062	Chemokine signaling	0.522321	0	hsa04062	Chemokine signaling	0.522321	0	hsa04062	Chemokine signaling	0.522321	0
	hsa04630	Jak-STAT signaling	0.504464	0	hsa04630	Jak-STAT signaling	0.504464	0	hsa04630	Jak-STAT signaling	0.504464	0
	hsa04915	Estrogen signaling	0.486607	0	hsa04915	Estrogen signaling	0.486607	0	hsa04915	Estrogen signaling	0.486607	0
	hsa04725	Cholinergic synapse	0.482143	0	hsa04725	Cholinergic synapse	0.482143	0
	hsa04666	Fc gamma R-mediated phagocytosis	0.477679	0	hsa04666	Fc gamma R-mediated phagocytosis	0.477679	0
	hsa04066	HIF-1 signaling	0.477679	0	hsa04066	HIF-1 signaling	0.477679	0
	hsa04150	mTOR signaling	0.477679	0	hsa04150	mTOR signaling	0.477679	0
	hsa04070	Phosphatidylinositol signaling system	0.473214	0	hsa04070	Phosphatidylinositol signaling system	0.473214	0
	hsa04973	Carbohydrate digestion and absorption	0.46875	0
Luminal-B	hsa04151	PI3K-Akt signaling	0.822581		hsa04151	PI3K-Akt signaling	0.822581		hsa04151	PI3K-Akt signaling	0.822581		hsa04151	PI3K-Akt signaling	0.822581		hsa04151	PI3K-Akt signaling	0.822581		hsa04151	PI3K-Akt signaling	0.822581
	hsa04510	Focal adhesion	0.669355	0	hsa04510	Focal adhesion	0.669355	0	hsa04510	Focal adhesion	0.669355	0.01	hsa04510	Focal adhesion	0.669355	0	hsa04510	Focal adhesion	0.669355	0	hsa04510	Focal adhesion	0.669355	0
	hsa04210	Apoptosis	0.524194	0	hsa04210	Apoptosis	0.524194	0	hsa04210	Apoptosis	0.524194	0	hsa04210	Apoptosis	0.524194	0	hsa04210	Apoptosis	0.524194	0	hsa04210	Apoptosis	0.524194	0
	hsa04012	ErbB signaling	0.435484	0	hsa04012	ErbB signaling	0.435484	0	hsa04012	ErbB signaling	0.435484	0	hsa04012	ErbB signaling	0.435484	0	hsa04012	ErbB signaling	0.435484	0	hsa04012	ErbB signaling	0.435484	0
	hsa04915	Estrogen signaling	0.419355	0	hsa04915	Estrogen signaling	0.419355	0	hsa04915	Estrogen signaling	0.419355	0	hsa04915	Estrogen signaling	0.419355	0	hsa04915	Estrogen signaling	0.419355	0	hsa04915	Estrogen signaling	0.419355	0
	hsa04066	HIF-1 signaling	0.41129	0	hsa04066	HIF-1 signaling	0.41129	0	hsa04066	HIF-1 signaling	0.41129	0	hsa04066	HIF-1 signaling	0.41129	0	hsa04066	HIF-1 signaling	0.41129	0
	hsa04150	mTOR signaling	0.387097	0	hsa04150	mTOR signaling	0.387097	0	hsa04150	mTOR signaling	0.387097	0	hsa04150	mTOR signaling	0.387097	0
	hsa04630	Jak-STAT signaling	0.387097	0	hsa04630	Jak-STAT signaling	0.387097	0	hsa04630	Jak-STAT signaling	0.387097	0	hsa04630	Jak-STAT signaling	0.387097	0
	hsa04914	Progesterone-mediated oocyte maturation	0.379032	0	hsa04914	Progesterone-mediated oocyte maturation	0.379032	0	hsa04914	Progesterone-mediated oocyte maturation	0.379032	0
	hsa04973	Carbohydrate digestion and absorption	0.379032	0	hsa04973	Carbohydrate digestion and absorption	0.379032	0	hsa04973	Carbohydrate digestion and absorption	0.379032	0
	hsa04725	Cholinergic synapse	0.379032	0	hsa04725	Cholinergic synapse	0.379032	0	hsa04725	Cholinergic synapse	0.379032	0
	hsa04660	T cell receptor signaling	0.379032	0	hsa04660	T cell receptor signaling	0.379032	0	hsa04660	T cell receptor signaling	0.379032	0
	hsa04910	Insulin signaling	0.379032	0	hsa04910	Insulin signaling	0.379032	0	hsa04910	Insulin signaling	0.379032	0
	hsa04070	Phosphatidylinositol signaling system	0.362903	0	hsa04070	Phosphatidylinositol signaling system	0.362903	0	hsa04070	Phosphatidylinositol signaling system	0.362903	0
	hsa04650	Natural killer cell mediated cytotoxicity	0.362903	0	hsa04650	Natural killer cell mediated cytotoxicity	0.362903	0	hsa04650	Natural killer cell mediated cytotoxicity	0.362903	0
	hsa04960	Aldosterone-regulated sodium reabsorption	0.354839	0	hsa04960	Aldosterone-regulated sodium reabsorption	0.354839	0
	hsa00562	Inositol phosphate metabolism	0.330645	0
